# Supplementary material for: Gene Expression Divergence Between Locally Adapted Inland Annual and Coastal Perennial Ecotypes of Mimulus guttatus Across Developmental Stages
Source: Mol Ecol. 2025 Aug 14;34(22):e70080. doi: 10.1111/mec.70080 (PMC12617065; doi:10.1111/mec.70080)
Supplement: Supplementary file 2 — Data S1: mec70080‐0002‐Supinfo.zip. [file MEC-34-e70080-s001.zip]

Archive with 2 entries (2 files):
- Supplementary_Data_Files.zip
- Supplementary_Methods.pdf
